# Supplementary material for: Systemic Inflammation Response Index Is Associated with the Presence and Extent of Late Gadolinium Enhancement in Acute Myocarditis
Source: J Clin Med. 2026 Jun 10;15(12):4505. doi: 10.3390/jcm15124505 (PMC13301303; doi:10.3390/jcm15124505)
Supplement: Supplementary file 1 [file jcm-15-04505-s001.zip]

Archive with 1 entries (1 files):
- jcm-4320469-supplementary.pdf
